# Supplementary material for: Reusable Fe2O3/TiO2/PVC Photocatalysts for the Removal of Methylene Blue in the Presence of Simulated Solar Radiation
Source: Nanomaterials (Basel). 2023 Jan 23;13(3):460. doi: 10.3390/nano13030460 (PMC9919515; doi:10.3390/nano13030460)
Supplement: Supplementary file 1 [file nanomaterials-13-00460-s001.zip]

Archive with 1 entries (1 files):
- nanomaterials-2160813-supplementary.pdf
